# Supplementary material for: Novel α-Amylase Inhibitor Hemi-Pyocyanin Produced by Microbial Conversion of Chitinous Discards
Source: Mar Drugs. 2022 Apr 23;20(5):283. doi: 10.3390/md20050283 (PMC9171587; doi:10.3390/md20050283)
Supplement: Supplementary file 1 [file marinedrugs-20-00283-s001.zip]

Archive with 1 entries (1 files):
- marinedrugs-1630266-supplementary.pdf
